# Supplementary material for: Comprehensive Analysis of BR Receptor Expression under Hormone Treatment in the Rubber Tree (Hevea brasiliensis Muell. Arg.)
Source: Plants (Basel). 2023 Mar 11;12(6):1280. doi: 10.3390/plants12061280 (PMC10058276; doi:10.3390/plants12061280)
Supplement: Supplementary file 1 [file plants-12-01280-s001.zip]

Archive with 1 entries (1 files):
- plants-2233271-supplementary.pdf
